# Supplementary material for: Regulatory Mechanisms of Phytohormones in Thiocyanate-Exposed Rice Plants: Integrating Multi-Omics Profiling with Mathematical Modeling
Source: Life (Basel). 2025 Mar 18;15(3):486. doi: 10.3390/life15030486 (PMC11944018; doi:10.3390/life15030486)
Supplement: Supplementary file 1 [file life-15-00486-s001.zip]

Archive with 3 entries (3 files):
- File S1 (Total RNA Sample QC Report) 1.pdf
- File S2 (DEG mapped in different hormonal pathways) 1.xls
- Table S1. Sequence of forward and reverse primers used in PCR analysis 1.pdf
