# Supplementary material for: Regulatory Mechanisms of Phytohormones in Thiocyanate-Exposed Rice Plants: Integrating Multi-Omics Profiling with Mathematical Modeling
Source: Life (Basel). 2025 Mar 18;15(3):486. doi: 10.3390/life15030486 (PMC11944018; doi:10.3390/life15030486)
Supplement: Supplementary file 1 [file life-15-00486-s001.zip › File S2 (DEG mapped in different hormonal pathways) 1.xls]

## Sheet: SUM
Root-up	SCN 10	SCN 20	SCN 50		Root-down	SCN 10	SCN 20	SCN 50
abscisic acid	0	0	0		abscisic acid	1	2	4
auxin	0	2	8		auxin	0	3	19
brassinosteroid	0	1	1		brassinosteroid	1	1	1
cytokinin	0	0	1		cytokinin	0	1	1
ethylene	8	5	15		ethylene	2	4	16
gibberelin	1	1	2		gibberelin	0	0	3
jasmonate	5	1	3		jasmonate	0	1	2
salicylic acid	1	3	4		salicylic acid	2	2	4
Total	15	13	34		Total	6	14	50
Shoot-up	SCN 10	SCN 20	SCN 50		Shoot-down	SCN 10	SCN 20	SCN 50
abscisic acid	1	2	3		abscisic acid	3	0	5
auxin	1	1	12		auxin	14	7	14
brassinosteroid	0	0	2		brassinosteroid	1	1	1
cytokinin	1	0	1		cytokinin	2	1	3
ethylene	14	17	32		ethylene	8	7	17
gibberelin	1	1	2		gibberelin	4	3	5
jasmonate	6	6	9		jasmonate	4	3	5
salicylic acid	1	4	4		salicylic acid	1	2	2
Total	25	31	65		Total	37	24	52

## Sheet: SCN 10
Root-up							Root-down							Shoot-up							Shoot-down
Hormone	BinName	Description	MSU				Hormone	BinName	Description	MSU				Hormone		Description	MSU				Hormone		Description	MSU
ethylene	ethylene.synthesis-degradation	Similar to Leucoanthocyanidin dioxygenase-like protein.	LOC_os01g61610.1	Os01g0832600	LDOX1		abscisic acid	abscisic acid.synthesis-degradation	9-cis-epoxycarotenoid dioxygenase 4	LOC_os07g05940.1	Os07g0154100	OsNCED4		abscisic acid	abscisic acid.signal transduction	B3 domain-containing transcriptional activator	LOC_os01g68370.4	Os01g0911700	OsVP1		abscisic acid	abscisic acid.synthesis-degradation	TB2/DP1 and HVA22 related protein family protein	LOC_os03g14610.1	Os03g0250200
		Salicylic acid hydroxylase 3	LOC_os04g49210.1	Os04g0581100	OsSAH3		brassinosteroid	brassinosteroid.synthesis-degradation.sterols.FACKEL	Similar to Sterol C-14 reductase	LOC_os01g25189.5	Os01g0354200	OsFK1		auxin	auxin.induced-regulated-responsive-activated	Aldo-keto reductase	LOC_os04g27060.1	Os04g0339400	OsAKR1				Similar to Dioxygenase RAMOSUS1.	LOC_os01g38580.1	Os01g0566500	OsCCD8a
	ethylene.signal transduction	Protein of unknown function DUF247, plant domain containing protein.	LOC_os01g21670.1	Os01g0319400			ethylene	ethylene.synthesis-degradation	Similar to Gibberellin 20 oxidase 2.	LOC_os08g15149.1	Os08g0249900			cytokinin	cytokinin.synthesis-degradation	Cytokinin oxidase/dehydrogenase	LOC_os01g10110.1	Os01g0197700	OsCKX2				Carotenoid cleavage dioxygenase	LOC_os09g15240.1	Os09g0321200	OsZAS
		Pathogenesis-related transcriptional factor and ERF domain containing protein.	LOC_os04g46250.1	Os04g0547600	OsERF94				2OG-Fe(II) oxygenase domain containing protein.	LOC_os10g40880.1	Os10g0558200			ethylene	ethylene.synthesis-degradation	ACC oxidase	LOC_os01g39860.1	Os01g0580500	OsACO7		auxin	auxin.synthesis-degradation	Amidohydrolase 6	LOC_os03g62060.1	Os03g0836800	OsAH6
		Hypothetical gene	LOC_os04g46220.1	Os04g0546900			salicylic acid	salicylic acid.synthesis-degradation	Similar to SAM dependent carboxyl methyltransferase family protein.	LOC_os11g15300.1	Os11g0259700					OsGA2ox3	LOC_os01g55240.1	Os01g0757200	OsGA2ox3			auxin.signal transduction	Auxin efflux transporter	LOC_os06g44970.1	Os06g0660200	OsPIN2
		Ethylene receptor	LOC_os07g15540.1	Os07g0259100	OsETR4				SAM dependent carboxyl methyltransferase family protein	LOC_os11g15340.2	Os11g0260100					Similar to Oxidoreductase, 2OG-Fe oxygenase family protein, expressed.	LOC_os10g40934.10	Os10g0558700	OsODD11				PIN protein, Auxin efflux carrier	LOC_os06g12610.1	Os06g0232300	OsPIN1a
		Protein of unknown function DUF247, plant family protein.	LOC_os05g15230.1	Os05g0242000												Similar to 1-aminocyclopropane-1-carboxylate oxidase	LOC_os05g05680.1	Os05g0149300				auxin.induced-regulated-responsive-activated		LOC_os11g32510.1	Os11g0528600
	ethylene.induced-regulated-responsive-activated	Universal stress protein	LOC_os03g19270.3	Os03g0305400	OsUSP3											1-aminocyclopropane-1-carboxylic acid synthase	LOC_os01g09700.1	Os01g0192900	OsACS5				Similar to SAUR family protein	LOC_os09g26610.1	Os09g0437400	OsSAUR38
gibberelin	gibberelin.synthesis-degradation	Ent-kaurene oxidase	LOC_os06g37300.2	Os06g0569500	OsKO4											ACC synthase	LOC_os04g48850.1	Os04g0578000	OsACS2				DOMON domain containing protein	LOC_os04g41810.1	Os04g0495400
jasmonate	jasmonate.synthesis-degradation	Type 2 13-lipoxygenase	LOC_os08g39840.1	Os08g0508800	OsHI-LOX										ethylene.signal transduction	Protein of unknown function DUF247, plant family protein	LOC_os09g13470.1	Os09g0305300					Aldo/keto reductase family protein	LOC_os04g26870.1	Os04g0337500	OsAKR3
		Similar to Lipoxygenase, chloroplast precursor	LOC_os08g39850.1	Os08g0509100	OsLOX8											Protein of unknown function DUF247, plant family protein	LOC_os11g33394.1	Os11g0540600					Protein of unknown function DUF568	LOC_os08g24790.1	Os08g0335600	OsDUF568.4
		Similar to Lipoxygenase, chloroplast precursor	LOC_os08g39850.3	Os08g0509100	OsLOX8											Carotenoid oxygenase domain containing protein	LOC_os11g33394.2	Os08g0371200	OsCCD1				Protein of unknown function DUF568	LOC_os08g41290.1	Os08g0524400	OsDUF568.6
		Allene oxide synthase	LOC_os03g12500.1	Os03g0225900	OsAOS2											AP2/ERF (APETALA2/ethylene-responsive factor) transcription factor	LOC_os10g41330.1	Os10g0562900	OsERF096				Auxin responsive SAUR protein family protein.	LOC_os04g56680.1	Os04g0662200	OsSAUR22
		NADH:flavin oxidoreductase/NADH oxidase	LOC_os01g27240.1	Os01g0370000	OsOPR9											Hypothetical gene	LOC_os04g46220.1	Os04g0546900					DOMON related domain containing protein.	LOC_os05g48270.1	Os05g0556400
salicylic acid	salicylic acid.synthesis-degradation		LOC_os06g20790.1	Os06g0313200												APETALA2/Ethylene Responsive Factor 103	LOC_os02g52670.1	Os02g0764700	OsERF103				Protein of unknown function DUF568 domain containing protein	LOC_os09g32470.1	Os09g0500900	OsDUF568.7
																AP2/EREBP family transcription factor	LOC_os08g41030.1	Os08g0521600	OsERF115				Protein of unknown function DUF246, plant family protein	LOC_os09g32320.1	Os09g0498800
																Hypothetical conserved gene	LOC_os06g08360.1	Os06g0182100					Small auxin-up RNA 10	LOC_os02g30810.1	Os02g0512000	OsSAUR10
														gibberelin	gibberelin.synthesis-degradation	GA 2-oxidase1	LOC_os05g06670.1	Os05g0158600	OsGA2ox1		brassinosteroid	brassinosteroid.synthesis-degradation	Similar to Sterol C-14 reductase	LOC_os01g25189.5	Os01g0354200	OsFK1
														jasmonate	jasmonate.synthesis-degradation.	Type 2 13-lipoxygenase	LOC_os08g39840.1	Os08g0508800	OsHI-LOX		cytokinin	cytokinin.synthesis-degradation	Cytokinin oxidase/dehydrogenase 1	LOC_os01g09260.1	Os01g0187600	OsCKX1
																Similar to Lipoxygenase, chloroplast precursor	LOC_os08g39850.1	Os08g0509100	OsLOX8			cytokinin.signal transduction	Histidine kinase	LOC_os06g44410.1	Os06g0654300	OsHK1
																Similar to Lipoxygenase, chloroplast precursor	LOC_os08g39850.3	Os08g0509100	OsLOX8		ethylene	ethylene.synthesis-degradation	Similar to Oxidoreductase, 2OG-Fe oxygenase family protein	LOC_os10g40900.1	Os10g0558400
																Similar to Oxo-phytodienoic acid reductase	LOC_os06g11210.1	Os06g0215600	OsOPR5				Flavonol synthase	LOC_os02g52840.1	Os02g0767300	OsFLS
																Similar to Receptor protein kinase	LOC_os01g27230.1	Os07g0537000					ACC oxidase	LOC_os11g08380.1	Os11g0186900	OsACO4
																12-oxophytodienoic acid reductase 1	LOC_os06g11290.1	Os06g0216300	OsOPR1			ethylene.signal transduction		LOC_os10g25170.1	Os10g0390800	OsERF59
														salicylic acid	salicylic acid.synthesis-degradation	Similar to anthranilic acid methyltransferase 3.	LOC_os06g13560.1	Os06g0244000					Protein of unknown function DUF247, plant family protein	LOC_os10g31240.1	Os10g0450000
																							AP2/ERF transcription factor	LOC_os03g05590.1	Os03g0150200	OsAP23
																							WIN1/SHN1 homolog	LOC_os06g40150.1	Os06g0604000	OsWR2
																						ethylene.induced-regulated-responsive-activated	bHLH transcription factor	LOC_os04g53990.1	Os04g0631600	OsbHLH068
																					gibberelin	gibberelin.synthesis-degradation	2OG-Fe(II) oxygenase domain containing protein	LOC_os08g32160.1	Os08g0417000
																							Ent-kaurene oxidase	LOC_os06g37300.2	Os06g0569500	OsKO4
																						gibberelin.induced-regulated-responsive-activated	Similar to Gibberellin-regulated protein 2 precursor	LOC_os06g51320.1	Os06g0729400
																							A member of the GAST (gibberellin (GA)-Stimulated Transcript) family	LOC_os04g39110.2	Os04g0465300	OsGASR2
																					jasmonate	jasmonate.synthesis-degradation.	9-lipoxygenase	LOC_os03g49260.1	Os03g0699700	OsLOX3
																							Lipoxygenase	LOC_os03g52860.1	Os03g0738600	OsLOX2
																							Allene oxide synthase (CYP74A4), Fatty acid 9-/13-hydroperoxide lyase (CYP74C)	LOC_os02g12690.1	Os02g0218800	OsAOS4
																						induced-regulated-responsive-activated	Galactose oxidase/kelch, beta-propeller domain containing protein	LOC_os09g07460.1	Os09g0249000
																					salicylic acid	salicylic acid.synthesis-degradation	SAM dependent carboxyl methyltransferase family protein	LOC_os02g48770.1	Os02g0719600	OsJMT2

## Sheet: SCN 20
Root-up							Root-down							Shoot-up							Shoot-down
Hormone		Description	MSU				Hormone		Description	MSU				Hormone		Description	MSU				Hormone		Description	MSU
auxin	auxin.synthesis-degradation	Amidohydrolase 5	LOC_os03g62060.1	Os03g0836900	OsAH5		abscisic acid	abscisic acid.synthesis-degradation	Similar to Dioxygenase RAMOSUS1.	LOC_os01g38580.1	Os01g0566500	OsCCD8a		abscisic acid	abscisic acid.synthesis-degradation.synthesis.	Carotenoid-cleavage dioxygenase	LOC_os12g24800.1	Os12g0435200	OsNCED2		auxin	auxin.synthesis-degradation	Amidohydrolase 6	LOC_os03g62060.1	Os03g0836800	OsAH6
	auxin.induced-regulated-responsive-activated	Hypothetical protein	LOC_os04g58280.2	Os04g0679500					9-cis-epoxycarotenoid dioxygenase	LOC_os03g44380.1	Os03g0645900	OsNCED3			abscisic acid.signal transduction	B3 domain-containing transcriptional activator	LOC_os01g68370.4	Os01g0911700	OsVP1			auxin.induced-regulated-responsive-activated	Indole-3-acetic acid (IAA)-amido synthetase	LOC_os11g32520.1	Os11g0528700	OsGH3-13
brassinosteroid	brassinosteroid.synthesis-degradation.	Branched-chain aminotransferase2	LOC_os03g12900.5	Os03g0231600	OsBCAT2		auxin	auxin.signal transduction	Auxin efflux transporter	LOC_os01g58860.1	Os01g0802700	OsPIN9		auxin	auxin.induced-regulated-responsive-activated	Aldo-keto reductase	LOC_os04g27060.1	Os04g0339400	OsAKR1				Protein of unknown function DUF568	LOC_os03g09880.1	Os03g0194600	OsDUF568.2
ethylene	ethylene.signal transduction	Protein of unknown function DUF247, plant family protein	LOC_os09g13470.1	Os09g0305300					omolog of Arabidopsis MORE AXILLARY GROWTH 1 (MAX1)	LOC_os02g12890.2	Os02g0221900	CYP711A5		ethylene	ethylene.synthesis-degradation	ACC oxidase	LOC_os01g39860.1	Os01g0580500	OsACO7				DOMON domain containing protein	LOC_os04g41810.1	Os04g0495400
		APETELA2/ ethylene-responsive factor	LOC_os08g36920.1	Os08g0474000	OsERF104			auxin.induced-regulated-responsive-activated		LOC_os03g58170.2	Os03g0796100					Putative Fe(II)/2-oxoglutarate-dependent oxygenase, HIS1-like protein 2	LOC_os06g08060.1	Os06g0178700	2ODD27				Indole-3-acetic acid (IAA)-amido synthetase	LOC_os01g55940.1	Os01g0764800	OsGH3-2
		AP2/EREBP family transcription factor	LOC_os08g41030.1	Os08g0521600	OsERF115		brassinosteroid	brassinosteroid.synthesis-degradation.	Similar to Sterol C-14 reductase	LOC_os01g25189.5	Os01g0354200	OsFK1				GA 2-oxidase3	LOC_os01g55240.1	Os01g0757200	OsGA2ox3				Protein of unknown function DUF568	LOC_os08g41290.1	Os08g0524400	OsDUF568.6
		Hypothetical gene	LOC_os08g42570.1	Os08g0538100			cytokinin	cytokinin.signal transduction	Pyruvate/Phosphoenolpyruvate kinase, catalytic core domain containing protein.	LOC_os09g36030.1	Os09g0529900					Similar to Oxidoreductase, 2OG-Fe oxygenase family protein, expressed	LOC_os10g40934.10	Os10g0558700	OsODD11				Small auxin-up RNA 10	LOC_os02g30810.1	Os02g0512000	OsSAUR10
	ethylene.induced-regulated-responsive-activated	Universal stress protein	LOC_os03g19270.3	Os03g0305400	OsUSP3		ethylene	ethylene.synthesis-degradation	Similar to Gibberellin 20 oxidase 2	LOC_os08g15149.1	Os08g0249900					Similar to Oxidoreductase, 2OG-Fe oxygenase family protein, expressed	LOC_os10g40934.2	Os10g0558700	OsODD11		brassinosteroid	brassinosteroid.synthesis-degradation.sterols.	Similar to Sterol C-14 reductase	LOC_os01g25189.5	Os01g0354200	OsFK1
gibberelin	gibberelin.synthesis-degradation.	Ent-kaurene oxidase	LOC_os06g37300.2	Os06g0569500	OsKO4				Similar to 1-aminocyclopropane-1-carboxylate oxidase	LOC_os05g05680.1	Os05g0149300					Similar to 1-aminocyclopropane-1-carboxylate oxidase.	LOC_os05g05680.1	Os05g0149300			cytokinin	cytokinin.synthesis-degradation	Similar to TRNA isopentenyl transferase-like protein (Adenylate isopentenyltransferase)	LOC_os03g59570.1	Os03g0810100	OsIPT4
jasmonate	jasmonate.synthesis-degradation.	NADH:flavin oxidoreductase/NADH oxidase	LOC_os01g27240.1	Os01g0370000	OsOPR9				2OG-Fe(II) oxygenase domain containing protein	LOC_os10g40880.1	Os10g0558200					1-aminocyclopropane-1-carboxylic acid synthase	LOC_os01g09700.1	Os01g0192900	OsACS5		ethylene	ethylene.synthesis-degradation	Similar to Oxidoreductase, 2OG-Fe oxygenase family protein	LOC_os10g40900.1	Os10g0558400
salicylic acid	salicylic acid.synthesis-degradation	S-adenosyl-L-methionine:salicylic acid carboxyl methyltransferase (SAMT)	LOC_os11g15040.1	Os11g0256900	OsBISAMT1			ethylene.signal transduction	Protein of unknown function DUF247, plant family protein	LOC_os10g31240.1	Os10g0450000					ACC synthase	LOC_os04g48850.1	Os04g0578000	OsACS2				2OG-Fe(II) oxygenase domain containing protein	LOC_os07g01340.1	Os07g0103500	OsGA2ox5
	salicylic acid.synthesis-degradation	Hypothetical conserved gene	LOC_os11g03850.1	Os11g0133200			jasmonate	jasmonate.synthesis-degradation.	Similar to Lipoxygenase	LOC_os12g37350.1	Os12g0560200	OsLOX12			ethylene.signal transduction	Protein of unknown function DUF247, plant family protein	LOC_os09g13470.1	Os09g0305300					Similar to Leucoanthocyanidin dioxygenase-like protein	LOC_os05g03640.1	Os05g0127500	Os2ODD6
	salicylic acid.synthesis-degradation		LOC_os06g20790.1	Os06g0313200			salicylic acid	salicylic acid.synthesis-degradation		LOC_os11g15060.1	Os11g0257200					Ethylene response factor	LOC_os03g64260.1	Os03g0860100	OsERF83				Similar to H1005F08.24 protein	LOC_os04g57160.1	Os04g0667200	OsF3H-3
									Pentatricopeptide repeat domain containing protein	LOC_os02g58300.1	Os02g0829800	OsPLS29				Protein of unknown function DUF247, plant family protein	LOC_os11g33394.1	Os11g0540600					ACC oxidase	LOC_os11g08380.1	Os11g0186900	OsACO4
																Carotenoid oxygenase domain containing protein	LOC_os11g33394.2	Os08g0371200	OsCCD1			ethylene.signal transduction	Protein of unknown function DUF247, plant family protein	LOC_os10g31240.1	Os10g0450000
																AP2/ERF (APETALA2/ethylene-responsive factor) transcription factor	LOC_os10g41330.1	Os10g0562900	OsERF096				WIN1/SHN1 homolog	LOC_os06g40150.1	Os06g0604000	OsWR2
																APETALA2/Ethylene Responsive Factor 103	LOC_os02g52670.1	Os02g0764700	OsERF103		gibberelin	gibberelin.synthesis-degradation.	Gibberellin 2-oxidase 8	LOC_os05g48700.1	Os05g0560900	OsGA2ox8
																AP2/ERF transcription factor	LOC_os01g64790.1	Os01g0868000	OsEREBP2			gibberelin.induced-regulated-responsive-activated	Similar to Gibberellin-regulated protein 2 precursor	LOC_os06g51320.1	Os06g0729400
																Hypothetical conserved gene	LOC_os06g08360.1	Os06g0182100					Similar to Gibberellin-regulated protein 2 precursor	LOC_os05g35690.1	Os05g0432200
															ethylene.induced-regulated-responsive-activated	Universal stress protein	LOC_os01g32780.1	Os01g0511100	OsUSP5		jasmonate	jasmonate.synthesis-degradation.	13-lipoxygenase	LOC_os12g37260.1	Os12g0559200	OsLOX11
														gibberelin	gibberelin.synthesis-degradation.	Gibberellin 20 oxidase-4	LOC_os05g34854.1	Os05g0421900	OsGA20ox4				Lipoxygenase	LOC_os03g52860.1	Os03g0738600	OsLOX2
														jasmonate	jasmonate.synthesis-degradation.	Type 2 13-lipoxygenase	LOC_os08g39840.1	Os08g0508800	OsHI-LOX				Allene oxide synthase (CYP74A4), Fatty acid 9-/13-hydroperoxide lyase (CYP74C)	LOC_os02g12690.1	Os02g0218800	OsAOS4
																Similar to Lipoxygenase, chloroplast precursor	LOC_os08g39850.1	Os08g0509100	OsLOX8		salicylic acid	salicylic acid.synthesis-degradation	SAM dependent carboxyl methyltransferase family protein	LOC_os02g48770.1	Os02g0719600	OsJMT2
																Similar to Lipoxygenase, chloroplast precursor	LOC_os08g39850.3	Os08g0509100	OsLOX8				SAM dependent carboxyl methyltransferase family protein	LOC_os06g13350.1	Os06g0241400
																Allene oxide synthase (CYP74A3), Fatty acid 9-/13-hydroperoxide lyase (CYP74C)	LOC_os02g12680.1	Os02g0218700	OsAOS3
																Similar to Oxo-phytodienoic acid reductase	LOC_os06g11210.1	Os06g0215600	OsOPR5
																12-oxophytodienoic acid reductase 1	LOC_os06g11290.1	Os06g0216300	OsOPR1
														salicylic acid	salicylic acid.synthesis-degradation	S-adenosyl-L-methionine:salicylic acid carboxyl methyltransferase (SAMT)	LOC_os11g15040.1	Os11g0256900	OsBISAMT1
																	LOC_os11g15060.1	Os11g0257200
																SABATH family protein	LOC_os04g56950.1	Os04g0665200	OsIAMT1
																Similar to anthranilic acid methyltransferase 3	LOC_os06g13560.1	Os06g0244000

## Sheet: SCN 50
Root-up							Root-down							Shoot-up							Shoot-down
Hormone		Description	MSU				Hormone		Description	MSU				Hormone		Description	MSU				Hormone		Description	MSU
auxin	auxin.synthesis-degradation	Amidohydrolase 5	LOC_os03g62070.1	Os03g0836900	OsAH5		abscisic acid	abscisic acid.synthesis-degradation	TB2/DP1 and HVA22 related protein family protein	LOC_os03g14610.1	Os03g0250200			abscisic acid	abscisic acid.synthesis-degradation	HVA22 family protein	LOC_os11g05800.1	Os11g0156600	OsHLP1		abscisic acid	abscisic acid.synthesis-degradation	TB2/DP1 and HVA22 related protein family protein	LOC_os03g14610.1	Os03g0250200
	auxin.induced-regulated-responsive-activated	SAUR family protein	LOC_os09g37330.1	Os09g0545300	SAUR39				9-cis-epoxycarotenoid dioxygenase	LOC_os03g44380.1	Os03g0645900	OsNCED3				9-cis-epoxycarotenoid dioxygenase 4	LOC_os07g05940.1	Os07g0154100	OsNCED4				Carotenoid-cleavage dioxygenase	LOC_os02g47510.1	Os02g0704000	OsNCED1
		Similar to Indole-3-acetic acid-amido synthetase GH3.17 (EC 6.3.2.-) (Auxin- responsive GH3-like protein 17) (AtGH3-17)	LOC_os07g47490.1	Os07g0671500	OsGH3-11			abscisic acid.induced-regulated-responsive-activated	TB2/DP1 and HVA22 related protein family protein	LOC_os08g36440.1	Os08g0467500				abscisic acid.signal transduction	B3 domain-containing transcriptional activator	LOC_os01g68370.4	Os01g0911700	OsVP1				Carotenoid cleavage dioxygenase	LOC_os09g15240.1	Os09g0321200	OsZAS
		Similar to H0801D08.15 protein	LOC_os04g58280.1	Os04g0679400					Similar to Protein HVA22	LOC_os09g27730.1	Os09g0450600			auxin	auxin.synthesis-degradation	Amidohydrolase 8	LOC_os01g37960.1	Os01g0560000	OsAH8				9-cis-epoxycarotenoid dioxygenase	LOC_os12g42280.1	Os12g0617400	OsNCED5
		Similar to H0801D08.15 protein	LOC_os04g58280.2	Os04g0679400			auxin	auxin.synthesis-degradation	Amidohydrolase 6	LOC_os03g62060.1	Os03g0836800	OsAH6				Similar to H0825G02.2 protein	LOC_os04g12710.1	Os04g0204000				abscisic acid.induced-regulated-responsive-activated	Similar to FIP1	LOC_os10g34730.1	Os10g0489000
			LOC_os09g37430.1	Os09g0546300				auxin.signal transduction	Auxin efflux transporter	LOC_os01g58860.1	Os01g0802700	OsPIN9				Amidohydrolase 6	LOC_os03g62060.1	Os03g0836800	OsAH6		auxin	auxin.synthesis-degradation	Amidohydrolase 7	LOC_os06g47620.1	Os06g0691400	OsAH7
		Similar to Thylakoid lumenal 29.8 kDa protein, chloroplast precursor	LOC_os12g08820.1	Os12g0190200					PIN protein, Auxin efflux carrier	LOC_os11g04190.1	Os11g0137000	OsPIN1c			auxin.induced-regulated-responsive-activated	Similar to Auxin-responsive GH3-8 protein	LOC_os07g38890.1	Os07g0576500	OsGH3-9			auxin.signal transduction	Auxin efflux transporter	LOC_os06g44970.1	Os06g0660200	OsPIN2
		Small auxin-up RNA 10	LOC_os02g30810.1	Os02g0512000	OsSAUR10				Homolog of Arabidopsis MORE AXILLARY GROWTH 1 (MAX1)	LOC_os02g12890.2	Os02g0221900	CYP711A5				Similar to H0801D08.15 protein	LOC_os04g58280.1	Os04g0679400					Similar to Efflux carrier of polar auxin transport	LOC_os01g69070.1	Os01g0919800	OsPIN5a
brassinosteroid	brassinosteroid.synthesis-degradation.	3-oxo-5-alpha-steroid 4-dehydrogenase	LOC_os07g06800.1	Os07g0162100				auxin.induced-regulated-responsive-activated	Hypothetical conserved gene	LOC_os03g58170.2	Os03g0796000	SI2				Similar to H0801D08.15 protein	LOC_os04g58280.2	Os04g0679400				auxin.induced-regulated-responsive-activated	Auxin responsive SAUR protein family protein	LOC_os12g43110.1	Os12g0626200	OsSAUR58
cytokinin	cytokinin.synthesis-degradation	Cytokinin oxidase/dehydrogenase	LOC_os08g35860.1	Os08g0460600	OsCKX11				Similar to Auxin-induced SAUR-like protein (Fragment)	LOC_os02g24740.1	Os02g0445600	OsSAUR9				Protein of unknown function DUF246, plant family protein	LOC_os06g17390.1	Os06g0284200					Aux/IAA_ARF_dimerisation domain containing protein	LOC_os11g11410.2	Os11g0221000	OsIAA27
ethylene	ethylene.synthesis-degradation	2OG-Fe(II) oxygenase domain containing protein	LOC_os08g37456.2	Os08g0480200	OsODD19				Similar to Auxin-responsive GH3-8 protein	LOC_os07g38890.1	Os07g0576500	OsGH3-9				Aldo-keto reductase	LOC_os04g27060.1	Os04g0339400	OsAKR1				Auxin responsive SAUR protein family protein	LOC_os02g52990.1	Os02g0769100	OsSAUR12
		ACC oxidase	LOC_os02g53180.2	Os02g0771600	OsACO3				Similar to small auxin up RNA1	LOC_os02g05060.1	Os02g0143400	OsSAUR5				GH3 auxin-responsive promoter domain containing protein	LOC_os05g05180.2	Os05g0143800	OsGH3-6				Protein of unknown function DUF568	LOC_os03g09880.1	Os03g0194600	OsDUF568.2
		2OG-Fe(II) oxygenase domain containing protein	LOC_os04g10350.1	Os04g0182200	Os2ODD23				Similar to Auxin induced protein	LOC_os09g37500.1	Os09g0547100	OsSAUR55				ERF-X-type transcription factor	LOC_os08g42550.1	Os08g0537900	OsERF106				DOMON domain containing protein	LOC_os04g41810.1	Os04g0495400
	ethylene.signal transduction	Domain of unknown function DUF862, eukaryotic domain containing protein	LOC_os06g01780.1	Os06g0107000					Auxin responsive SAUR protein family protein	LOC_os06g48860.1	Os06g0702000	OsSAUR28				Auxin responsive SAUR protein family protein	LOC_os04g56690.1	Os04g0662400	OsSAUR23				Protein of unknown function DUF568	LOC_os08g24790.1	Os08g0335600	OsDUF568.4
		Protein of unknown function DUF862, eukaryotic domain containing protein	LOC_os02g43840.1	Os02g0655500					Uncharacterised conserved protein UCP037471 domain containing protein	LOC_os08g41280.1	Os08g0524200	OsDUF568.5				Small auxin-up RNA (SAUR) gene family member	LOC_os08g35110.1	Os08g0452500	OsSAUR33				Protein of unknown function DUF568	LOC_os08g41290.1	Os08g0524400	OsDUF568.6
		Hypothetical conserved gene	LOC_os01g04020.2	Os01g0131600	OsERF108				Cytochrome b561, eukaryote domain containing protein	LOC_os01g67030.1	Os01g0895300			brassinosteroid	brassinosteroid.synthesis-degradation	Branched-chain aminotransferase2	LOC_os03g12900.5	Os03g0231600	OsBCAT2				DOMON related domain containing protein	LOC_os05g48270.1	Os05g0556400
		APETELA2/ ethylene-responsive factor	LOC_os08g36920.1	Os08g0474000	OsERF104				DOMON domain containing protein	LOC_os04g41810.1	Os04g0495400				brassinosteroid.signal transduction.	BRI1-EMS-SUPPRESSOR1 (BES1) transcription factor	LOC_os02g13900.1	Os02g0233200	OsBZR4				Protein of unknown function DUF568 domain containing protein	LOC_os09g32470.1	Os09g0500900	OsDUF568.7
		Similar to AP2 domain containing protein, expressed	LOC_os03g08490.1	Os03g0183200	OsERF069				Auxin responsive SAUR protein domain containing protein	LOC_os04g51890.1	Os04g0608300	OsSAUR20		cytokinin	cytokinin.synthesis-degradation	Cytokinin oxidase/dehydrogenase	LOC_os01g10110.1	Os01g0197700	OsCKX2				GDP-fucose protein O-fucosyltransferase domain containing protein	LOC_os01g63230.1	Os01g0851100
		AP2/EREBP family transcription factor	LOC_os08g41030.1	Os08g0521600	OsERF115				Aldo/keto reductase family protein	LOC_os04g26870.1	Os04g0337500	OsAKR3		ethylene	ethylene.synthesis-degradation	Flavanone 3-hydroxylase	LOC_os03g03034.4	Os03g0122300	OsF3H				Small auxin-up RNA 10	LOC_os02g30810.1	Os02g0512000	OsSAUR10
		Ethylene receptor	LOC_os07g15540.1	Os07g0259100	OS-ETR4				Protein of unknown function DUF568	LOC_os08g24790.1	Os08g0335600	OsDUF568.4				2OG-Fe(II) oxygenase domain containing protein	LOC_os07g07410.1	Os07g0169600	Os2ODD7		brassinosteroid	brassinosteroid.synthesis-degradation.sterols.	Similar to Cytochrome P450 CYP51H10	LOC_os05g34380.1	Os05g0416400	OsCYP51H8
		Pathogenesis-related transcriptional factor and ERF domain containing protein	LOC_os03g08500.2	Os03g0183300	OsBIERF4				Protein of unknown function DUF568	LOC_os08g41290.1	Os08g0524400	OsDUF568.6				ACC oxidase	LOC_os01g39860.1	Os01g0580500	OsACO7		cytokinin	cytokinin.synthesis-degradation	Cytokinin oxidase	LOC_os05g31040.1	Os05g0374200	OsCKX9
	ethylene.induced-regulated-responsive-activated	Universal stress protein	LOC_os03g19270.3	Os03g0305400	OsUSP3				DOMON related domain containing protein	LOC_os05g48270.1	Os05g0556400					Putative Fe(II)/2-oxoglutarate-dependent oxygenase, HIS1-like protein 2	LOC_os06g08060.1	Os06g0178700	OsHSL2				Cytokinin oxidase/dehydrogenase	LOC_os01g71310.1	Os01g0940000	OsCKX4
		Rossmann-like alpha/beta/alpha sandwich fold domain containing protein.	LOC_os10g30150.2	Os10g0437500	OsUSP36				IAA-amido Synthetase	LOC_os01g57610.1	Os01g0785400	OsGH3.1				Salicylic acid hydroxylase 2	LOC_os04g49194.1	Os04g0581000	OsSAH2				Similar to TRNA isopentenyl transferase-like protein (Adenylate isopentenyltransferase)	LOC_os03g59570.1	Os03g0810100	OsIPT4
		UspA domain containing protein	LOC_os05g28740.1	Os05g0355400	OsUSP23		brassinosteroid	brassinosteroid.synthesis-degradation.	Similar to Sterol C-14 reductase	LOC_os01g25189.5	Os01g0354200	OsFK1				GA 2-oxidase3	LOC_os01g55240.1	Os01g0757200	OsGA2ox3		ethylene	ethylene.synthesis-degradation	Similar to Oxidoreductase, 2OG-Fe oxygenase family protein	LOC_os10g40900.1	Os10g0558400
		UspA domain containing protein	LOC_os01g19820.4	Os01g0303800	OsUSP2		cytokinin	cytokinin.synthesis-degradation	Cytokinin oxidase/dehydrogenase	LOC_os01g10110.1	Os01g0197700	OsCKX2				Similar to Oxidoreductase, 2OG-Fe oxygenase family protein, expressed	LOC_os10g40934.10	Os10g0558700	Os2ODD11				Flavonol synthase	LOC_os02g52840.1	Os02g0767300	OsFLS1
gibberelin	gibberelin.synthesis-degradation.	Ent-kaurene oxidase	LOC_os06g37300.2	Os06g0569500	OsKO4		ethylene	ethylene.synthesis-degradation	Flavonol synthase	LOC_os02g52840.1	Os02g0767300	OsFLS				Isopenicillin N synthase family protein	LOC_os01g35230.1	Os01g0536400	Os2ODD30				2OG-Fe(II) oxygenase domain containing protein	LOC_os10g41020.1	Os10g0559500	Os2ODD17
		GA 2-oxidase1	LOC_os05g06670.1	Os05g0158600	OsGA2ox1				Gibberellin (GA) 2-oxidase	LOC_os04g44150.1	Os04g0522500	OsGA2ox6				Similar to Leucoanthocyanidin dioxygenase-like protein	LOC_os01g61610.1	Os01g0832600	Os2ODD5				Similar to 2-oxoglutarate-dependent oxygenase	LOC_os03g64280.1	Os03g0860600	Os2ODD20
jasmonate	jasmonate.synthesis-degradation.	Similar to Lipoxygenase 2.3, chloroplast precursor (EC 1.13.11.12) (LOX2:Hv:3)	LOC_os02g10120.1	Os02g0194700	OsLOX1				Similar to H0321H01.3 protein	LOC_os04g33360.1	Os04g0407800	OsGA2ox11				Similar to H0306F03.8 protein	LOC_os04g55070.1	Os04g0643500						LOC_os06g14390.1	Os06g0255000
		Os11g0575600 Lipoxygenase 10	LOC_os11g36719.1	Os11g0575600	OsLOX10				Putative Fe(II)/2-oxoglutarate-dependent oxygenase, HIS1-like protein 5	LOC_os06g07914.1	Os06g0176300	OsHSL5				Similar to Oxidoreductase, 2OG-Fe oxygenase family protein, expressed	LOC_os10g40934.2	Os10g0558700	Os2ODD11				2OG-Fe(II) oxygenase domain containing protein	LOC_os01g25010.1	Os01g0352100	Os2ODD18
		Similar to 12-oxo-phytodienoic acid reductase6	LOC_os01g27230.1	Os01g0369900	OsOPR10				Similar to Gibberellin 20 oxidase 2	LOC_os08g15149.1	Os08g0249900					1-aminocyclopropane-1-carboxylic acid synthase	LOC_os01g09700.1	Os01g0192900	OsACS5				Similar to Oxidoreductase, 2OG-Fe oxygenase family protein, expressed	LOC_os08g30080.1	Os08g0390200	Os2ODD28
salicylic acid	salicylic acid.synthesis-degradation	S-adenosyl-L-methionine:salicylic acid carboxyl methyltransferase (SAMT)	LOC_os11g15040.1	Os11g0256900	OsBISAMT1				Similar to 1-aminocyclopropane-1-carboxylate oxidase	LOC_os05g05680.1	Os05g0149300					ACC synthase	LOC_os04g48850.1	Os04g0578000	OsACS2				2OG-Fe(II) oxygenase domain containing protein.	LOC_os07g01340.1	Os07g0103500	OsGA2ox5
		Hypothetical conserved gene	LOC_os11g03850.1	Os11g0133200					Isopenicillin N synthase family protein	LOC_os03g42130.1	Os03g0618300	Os2ODD22			ethylene.signal transduction	Protein of unknown function DUF247, plant family protein	LOC_os09g13470.1	Os09g0305300					Similar to Leucoanthocyanidin dioxygenase-like protein	LOC_os05g03640.1	Os05g0127500	Os2ODD6
		SAM dependent carboxyl methyltransferase family protein	LOC_os06g13350.1	Os06g0241400					2OG-Fe(II) oxygenase domain containing protein.	LOC_os10g40880.1	Os10g0558200					Conserved hypothetical protein	LOC_os07g22730.1	Os07g0410300	OsERF136				Similar to H1005F08.24 protein	LOC_os04g57160.1	Os04g0667200	OsF3H-3
		Hypothetical protein	LOC_os06g13560.3	Os06g0243900				ethylene.signal transduction	Protein of unknown function DUF247, plant family protein	LOC_os09g13470.1	Os09g0305300					Ethylene response factor	LOC_os03g64260.1	Os03g0860100	OsERF83				ACC oxidase	LOC_os11g08380.1	Os11g0186900	OsACO4
									ypothetical conserved gene	LOC_os01g21650.1	Os01g0319200					Protein of unknown function DUF247, plant family protein	LOC_os11g33394.1	Os11g0540600					2OG-Fe(II) oxygenase domain containing protein	LOC_os10g40880.1	Os10g0558200
									Protein of unknown function DUF247, plant family protein	LOC_os10g31240.1	Os10g0450000					Carotenoid oxygenase domain containing protein	LOC_os11g33394.2	Os08g0371200	OsCCD1			ethylene.signal transduction	Similar to Ethylene-responsive transcription factor 3 (Ethylene-responsive element binding factor 3) (EREBP-3) (AtERF3)	LOC_os10g25170.1	Os10g0390800	EBL1
									AP2/ERF transcription factor	LOC_os03g05590.1	Os03g0150200	OsAP23				APETELA2/ ethylene-responsive factor	LOC_os08g36920.1	Os08g0474000	OsERF104				Protein of unknown function DUF247, plant family protein	LOC_os03g06730.1	Os03g0163200
									Protein of unknown function DUF247, plant family protein	LOC_os09g13410.1	Os09g0304500					AP2/ERF (APETALA2/ethylene-responsive factor) transcription factor	LOC_os10g41330.1	Os10g0562900	OsERF096				Protein of unknown function DUF247, plant family protein	LOC_os10g31240.1	Os10g0450000
									WIN1/SHN1 homolog	LOC_os06g40150.1	Os06g0604000	OsWR2				Similar to AP2 domain containing protein, expressed	LOC_os03g08490.1	Os03g0183200	OsERF069				WIN1/SHN1 homolog	LOC_os06g40150.1	Os06g0604000	OsWR2
									Protein of unknown function DUF862, eukaryotic domain containing protein	LOC_os03g10200.1	Os03g0198500					APETALA2/Ethylene Responsive Factor 103	LOC_os02g52670.1	Os02g0764700	OsERF103			ethylene.induced-regulated-responsive-activated	bHLH transcription factor	LOC_os04g53990.1	Os04g0631600	OsbHLH068
								ethylene.induced-regulated-responsive-activated	Similar to Ethylene-responsive transcriptional coactivator	LOC_os06g39240.1	Os06g0592500					AP2/EREBP family transcription factor	LOC_os08g41030.1	Os08g0521600	OsERF115		gibberelin	gibberelin.induced-regulated-responsive-activated	Similar to Gibberellin-regulated protein 2 precursor	LOC_os06g51320.1	Os06g0729400
							gibberelin	gibberelin.induced-regulated-responsive-activated	Similar to Gibberellin-regulated protein 2 precursor	LOC_os06g51320.1	Os06g0729400					Protein of unknown function DUF247, plant family protein	LOC_os08g26850.1	Os08g0356800					Gibberellin regulated protein family protein	LOC_os03g41060.1	Os03g0607200
									Gibberellin regulated protein family protein	LOC_os05g31280.1	Os05g0376800					AP2/ERF transcription factor	LOC_os01g64790.1	Os01g0868000	OsEREBP2				A member of the GAST (gibberellin (GA)-Stimulated Transcript) family	LOC_os04g39110.2	Os04g0465300	OsGASR2
									Similar to GASA5-like protein (Fragment)	LOC_os09g24840.2	Os09g0414900					Hypothetical conserved gene	LOC_os06g08360.1	Os06g0182100					Similar to GASA5-like protein (Fragment)	LOC_os09g24840.2	Os09g0414900
							jasmonate	jasmonate.synthesis-degradation.	Similar to Avr9/Cf-9 rapidly elicited protein 44 (Fragment)	LOC_os03g08220.1	Os03g0179900	OsLOX6				Protein of unknown function DUF247, plant domain containing protein	LOC_os05g10920.1	Os05g0198100					Similar to Gibberellin-regulated protein 2 precursor	LOC_os05g35690.1	Os05g0432200
									Lipoxygenase	LOC_os03g52860.1	Os03g0738600	OsLOX2			ethylene.induced-regulated-responsive-activated	Similar to Ethylene-responsive transcriptional coactivator	LOC_os06g39240.1	Os06g0592500			jasmonate	jasmonate.synthesis-degradation.	Similar to Lipoxygenase 2.3, chloroplast precursor (EC 1.13.11.12) (LOX2:Hv:3)	LOC_os02g10120.1	Os02g0194700	OsLOX1
							salicylic acid	salicylic acid.synthesis-degradation	Similar to SAM dependent carboxyl methyltransferase family protein.	LOC_os11g15300.1	Os11g0259700					Universal stress protein	LOC_os01g32780.1	Os01g0511100	OsUSP5				13-lipoxygenase	LOC_os12g37260.1	Os12g0559200	OsLOX11
									SAM dependent carboxyl methyltransferase family protein	LOC_os01g50610.1	Os01g0701700	OsJMT1				Universal stress protein	LOC_os03g19270.3	Os03g0305400	OsUSP3					LOC_os12g37320.2	Os12g0495700
										LOC_os11g15060.1	Os11g0257200					Rossmann-like alpha/beta/alpha sandwich fold domain containing protein	LOC_os10g30150.2	Os10g0437500	OsUSP36					LOC_os02g02000.1	Os02g0110200	OsHPL3
									SAM dependent carboxyl methyltransferase family protein	LOC_os11g15340.2	Os11g0260100					UspA domain containing protein	LOC_os01g19820.4	Os01g0303800	OsUSP2				Allene oxide cyclase	LOC_os03g32314.1	Os03g0438100	OsAOC
														gibberelin	gibberelin.synthesis-degradation	2OG-Fe(II) oxygenase domain containing protein	LOC_os08g32160.1	Os08g0417000			salicylic acid	salicylic acid.synthesis-degradation	SAM dependent carboxyl methyltransferase family protein	LOC_os02g48770.1	Os02g0719600	OsJMT2
																Gibberellin 20 oxidase-4	LOC_os05g34854.1	Os05g0421900	OsGA20ox4				SAM dependent carboxyl methyltransferase family protein	LOC_os06g13350.1	Os06g0241400
														jasmonate	jasmonate.synthesis-degradation.	Type 2 13-lipoxygenase	LOC_os08g39840.1	Os08g0508800	OsHI-LOX
																Similar to Lipoxygenase, chloroplast precursor	LOC_os08g39850.1	Os08g0509100	OsLOX8
																Lipoxygenase	LOC_os03g49380.2	Os03g0700700	OsLOX1
																Similar to Lipoxygenase, chloroplast precursor	LOC_os08g39850.3	Os08g0509100	OsLOX9
																Allene oxide synthase (CYP74A3), Fatty acid 9-/13-hydroperoxide lyase (CYP74C)	LOC_os02g12680.1	Os02g0218700	OsAOS3
																Similar to Oxo-phytodienoic acid reductase	LOC_os06g11210.1	Os06g0215600	OsOPR5
																Similar to Oxo-phytodienoic acid reductase	LOC_os06g11200.1	Os06g0215500	OsOPR6
																Similar to 12-oxo-phytodienoic acid reductase6	LOC_os01g27230.1	Os01g0369900	OsOPR10
																12-oxophytodienoic acid reductase 1	LOC_os06g11290.1	Os06g0216300	OsOPR1
														salicylic acid	salicylic acid.synthesis-degradation	S-adenosyl-L-methionine:salicylic acid carboxyl methyltransferase (SAMT)	LOC_os11g15040.1	Os11g0256900	OsBISAMT1
																	LOC_os11g15060.1	Os11g0257200
																Similar to anthranilic acid methyltransferase 3	LOC_os06g13560.1	Os06g0244000
																Similar to anthranilic acid methyltransferase 3	LOC_os06g13560.3	Os06g0244000
